# Supplementary material for: Glass Fibre-Reinforced Extrusion 3D-Printed Composites: Experimental and Numerical Study of Mechanical Properties
Source: Polymers (Basel). 2024 Jan 11;16(2):0. doi: 10.3390/polym16020212 (PMC11154450; doi:10.3390/polym16020212)
Supplement: Supplementary file 1 [file polymers-16-00212-s001.zip]

Archive with 1 entries (1 files):
- polymers-2708787-supplementary.pdf
